# Supplementary material for: Comparative Humoral Immune Responses Induced by Live-Attenuated and Inactivated Porcine Epidemic Diarrhea Vaccines in Replacement Gilts
Source: Vaccines (Basel). 2026 Feb 28;14(3):231. doi: 10.3390/vaccines14030231 (PMC13030667; doi:10.3390/vaccines14030231)
Supplement: Supplementary file 1 [file vaccines-14-00231-s001.zip]

Archive with 1 entries (1 files):
- vaccines-4144656-supplementary.pdf
